# Supplementary material for: Ancestry-related distribution of Runs of homozygosity and functional variants in Qatari population
Source: BMC Genom Data. 2022 Sep 21;23:73. doi: 10.1186/s12863-022-01087-1 (PMC9490902; doi:10.1186/s12863-022-01087-1)
Supplement: Supplementary file 2 — Additional file 2: Table S1. Cross validation errors from admixture runs. [file 12863_2022_1087_MOESM2_ESM.xlsx]

## Sheet: Sheet1
Table S1: Cross validation errors from admixture runs
Cluster	CV error
2	0.55117
3	0.53169
4	0.52606
5	0.52383
6	0.52128
7	0.51939
8	0.51788
9	0.51729
10	0.51665
11	0.51636
12	0.51655
13	0.51769
