# Supplementary material for: Ancestry-related distribution of Runs of homozygosity and functional variants in Qatari population
Source: BMC Genom Data. 2022 Sep 21;23:73. doi: 10.1186/s12863-022-01087-1 (PMC9490902; doi:10.1186/s12863-022-01087-1)
Supplement: Supplementary file 3 — Additional file 3: Supplementary Table 1. Phenotypes associated with private Signals of Selection among the different subgroups in Qatar. [file 12863_2022_1087_MOESM3_ESM.xlsx]

## Sheet: Sheet1
Supplementary Table 1. Phenotypes associated with private Signals of Selection among the different subgroups in Qatar
Associated Trait	N. SNP under selection found	Cluster
Serum metabolite levels (CMS)	24	Cluster 1
High density lipoprotein cholesterol levels	17	Cluster 1
Low density lipoprotein cholesterol levels	17	Cluster 1
Glycerophospholipid levels	13	Cluster 1
Body mass index	12	Cluster 1
Trans fatty acid levels	11	Cluster 1
Serum metabolite levels	9	Cluster 1
Platelet aggregation	8	Cluster 1
Type 1 diabetes	8	Cluster 1
Height	22	Cluster 2
Waist circumference adjusted for body mass index	15	Cluster 2
Mean corpuscular volume	10	Cluster 2
Mean corpuscular hemoglobin	9	Cluster 2
Psoriasis	9	Cluster 2
Waist circumference adjusted for BMI (joint analysis main effects and physical activity interaction)	9	Cluster 2
Waist circumference adjusted for BMI in active individuals	9	Cluster 2
Body mass index	8	Cluster 2
Diastolic blood pressure	6	Cluster 2
High density lipoprotein cholesterol levels	22	Cluster 3
Serum metabolite levels (CMS)	18	Cluster 3
Diastolic blood pressure	16	Cluster 3
Low density lipoprotein cholesterol levels	16	Cluster 3
Height	13	Cluster 3
Crohn's disease	10	Cluster 3
Breast cancer	9	Cluster 3
Type 1 diabetes	9	Cluster 3
Urate levels	9	Cluster 3
