# Supplementary material for: Ancestry-related distribution of Runs of homozygosity and functional variants in Qatari population
Source: BMC Genom Data. 2022 Sep 21;23:73. doi: 10.1186/s12863-022-01087-1 (PMC9490902; doi:10.1186/s12863-022-01087-1)
Supplement: Supplementary file 4 — Additional file 4: Supplementary Table 2. Signficantly differentisted pLOF variants between Qatari genetic clusters. [file 12863_2022_1087_MOESM4_ESM.xlsx]

## Sheet: Sheet1
Supplementary Table 2. Signficantly differentisted pLOF variants between Qatari genetic clusters
CHR	SNP	BP	Allele	Frequency Cluster	Frequency Others	Frequency 1000G	P	Odds ratio	Target Cluster	Gene	List
16	rs2884737	31105554	C	0.4819	0.233	0.09	5.071e-07	3.062	Cluster1	VKORC1	MacArthur
12	rs61746285	55968949	T	0.2229	0.07282	0.095	3.332e-05	3.652	Cluster1	OR2AP1	This paper
17	rs2289603	74163821	T	0.4096	0.2136	0.196	4.176e-05	2.555	Cluster1	RNF157	This paper
6	rs2293783	1395043	G	0.4578	0.2573	0.212	5.345e-05	2.438	Cluster1	FOXF2	This paper
8	rs9004	146068322	A	0.1265	0.301	0.3	5.877e-05	0.3364	Cluster1	ZNF7	This paper
1	rs28633659	1854546	A	0.07229	0.2233	0.24	6.577e-05	0.271	Cluster1	C1orf222	This paper
9	rs34680571	712066	G	0.01807	0.1311	0.08	6.928e-05	0.122	Cluster1	KANK1	This paper
5	rs35391433	94749787	T	0.1205	0.01942	0.01	8.006e-05	6.918	Cluster1	FAM81B	MacArthur
1	rs77235035	156877797	T	0.05422	0.1845	0.22	0.0001708	0.2534	Cluster1	PEAR1	This paper
11	rs3758741	33106616	T	0.494	0.3107	0.23	0.0003194	2.166	Cluster1	TCP11L1	MacArthur
3	rs1127745	58512237	C	0.5909	0.1921	0.28	5.783e-09	6.076	Cluster2	ACOX2	This paper
14	rs1152522	57948380	T	0.6136	0.2165	0.31	1.954e-08	5.749	Cluster2	C14orf105	MacArthur
2	rs10180209	42181226	A	0.2955	0.05183	0.21	2.505e-08	7.672	Cluster2	C2orf91	MacArthur
11	rs1783657	62996038	C	0.1818	0.02134	0.07	3.75e-07	10.19	Cluster2	SLC22A25	MacArthur
9	rs34680571	712066	G	0.2727	0.05488	0.08	6.251e-07	6.458	Cluster2	KANK1	This paper
1	rs28633659	1854546	A	0.4091	0.122	0.24	8.222e-07	4.985	Cluster2	C1orf222	This paper
2	rs75624587	26700289	A	0.1364	0.0122	0.03	1.737e-06	12.79	Cluster2	OTOF	This paper
14	rs17104991	37149866	T	0.09091	0.003049	0.03	2.011e-06	32.7	Cluster2	SLC25A21	This paper
17	rs140804147	28896612	A	0.1136	0.009146	0.023	7.238e-06	13.89	Cluster2	KRT17	This paper
1	rs12077871	40773150	A	0.1364	0.01524	0.063	8.449e-06	10.2	Cluster2	COL9A2	MacArthur
2	rs1042031	21225753	A	0.3182	0.09146	0.127	1.227e-05	4.636	Cluster2	APOB	This paper
6	rs521828	32291643	T	0.4545	0.1799	0.39	2.876e-05	3.799	Cluster2	C6orf10	MacArthur
16	rs1048149	90110950	T	0.4091	0.1555	0.27	4.826e-05	3.76	Cluster2	GAS8	MacArthur
17	rs34198215	42786208	T	0.1591	0.02744	0.061	5.304e-05	6.706	Cluster2	DBF4B	MacArthur
5	rs1805377	82648943	A	0.4318	0.1738	0.37	6.712e-05	3.613	Cluster2	XRCC4	MacArthur
15	rs11071990	68497597	A	0.1364	0.02134	0.08	9.572e-05	7.241	Cluster2	CALML4	MacArthur
20	rs1048100	61472073	T	0.3636	0.1402	0.169	0.0001888	3.503	Cluster2	COL9A3	This paper
16	rs7192210	20430678	T	0.2045	0.05183	0.0988	0.0001909	4.704	Cluster2	ACSM5	This paper
17	rs35400274	4803711	A	0.1507	0.3363	0.22	7.243e-05	0.3502	Cluster3	C17orf107	MacArthur
17	rs3213755	39197499	A	0.5	0.132	-	4.978e-05	6.574	Cluster4	KRTAP1-1	This paper
2	rs2276611	170441001	A	0.4375	0.1208	0.1936	0.0002797	5.661	Cluster4	PPIG	MacArthur
14	rs56377169	102729881	G	0.25	0.04494	0.055	0.0003744	7.083	Cluster4	MOK	MacArthur
