# Supplementary material for: Ancestry-related distribution of Runs of homozygosity and functional variants in Qatari population
Source: BMC Genom Data. 2022 Sep 21;23:73. doi: 10.1186/s12863-022-01087-1 (PMC9490902; doi:10.1186/s12863-022-01087-1)
Supplement: Supplementary file 5 — Additional file 5: Supplementary Table 3. Populations with relative sample size used in this study. [file 12863_2022_1087_MOESM5_ESM.xlsx]

## Sheet: Sheet1
Supplementary Table 3. Populations with relative sample size used in this study
Population	Sample Size	Source
AA	12	Human Origins
Adygei	16	Human Origins
Ami	10	Human Origins
Armenian	10	Human Origins
Assyrian	11	Human Origins
Balkar	10	Human Origins
Balochi	20	Human Origins
Basque	29	Human Origins
BedouinA	25	Human Origins
BedouinB	19	Human Origins
Belarusian	10	Human Origins
Biaka	20	Human Origins
Brahui	21	Human Origins
Bulgarian	10	Human Origins
Burusho	23	Human Origins
Chukchi	23	Human Origins
Chuvash	10	Human Origins
Croatian	10	Human Origins
Czech	10	Human Origins
Dai	10	Human Origins
Druze	39	Human Origins
Egyptian	18	Human Origins
English	10	Human Origins
Eskimo	22	Human Origins
Estonian	10	Human Origins
Even	10	Human Origins
French	61	Human Origins
Georgian	10	Human Origins
Greek	20	Human Origins
Han	43	Human Origins
Hazara	14	Human Origins
Hungarian	20	Human Origins
Icelandic	12	Human Origins
Iranian	38	Human Origins
Italian_North	20	Human Origins
Japanese	29	Human Origins
Kalash	18	Human Origins
Kalmyk	10	Human Origins
Karitiana	12	Human Origins
Khomani	11	Human Origins
Kusunda	10	Human Origins
Lebanese_Muslim	11	Human Origins
Lithuanian	10	Human Origins
Makrani	20	Human Origins
Mandenka	17	Human Origins
Masai	12	Human Origins
Mayan	18	Human Origins
Mbuti	10	Human Origins
Miao	10	Human Origins
Mixe	10	Human Origins
Mixtec	10	Human Origins
Mordovian	10	Human Origins
Moroccan	10	Human Origins
Mozabite	21	Human Origins
Nasoi	10	Human Origins
Nganasan	11	Human Origins
North_Ossetian	10	Human Origins
Norwegian	11	Human Origins
Orcadian	13	Human Origins
Palestinian	38	Human Origins
Papuan	14	Human Origins
Pathan	19	Human Origins
Pima	14	Human Origins
QTR_Cluster_1	83	This study
QTR_Cluster_2	22	This study
QTR_Cluster_3	73	This study
QTR_Cluster_4	8	This study
Romanian	10	Human Origins
Russian	22	Human Origins
Sardinian	27	Human Origins
Selkup	10	Human Origins
She	10	Human Origins
Sicilian	11	Human Origins
Sindhi	18	Human Origins
Somali	13	Human Origins
Spanish	53	Human Origins
Thai	10	Human Origins
Tu	10	Human Origins
Tubalar	22	Human Origins
Tujia	10	Human Origins
Turkish	56	Human Origins
Tuvinian	10	Human Origins
Ulchi	25	Human Origins
Uygur	10	Human Origins
Uzbek	10	Human Origins
Yakut	20	Human Origins
Yi	10	Human Origins
Yoruba	70	Human Origins
Yukagir	19	Human Origins
Zapotec	10	Human Origins
ACB	96	1000 Genome Phase3
ASW	61	1000 Genome Phase3
BEB	86	1000 Genome Phase3
CDX	93	1000 Genome Phase3
CEU	99	1000 Genome Phase3
CHB	103	1000 Genome Phase3
CHS	105	1000 Genome Phase3
CLM	94	1000 Genome Phase3
ESN	99	1000 Genome Phase3
FIN	99	1000 Genome Phase3
GBR	91	1000 Genome Phase3
GIH	103	1000 Genome Phase3
GWD	113	1000 Genome Phase3
IBS	107	1000 Genome Phase3
ITU	102	1000 Genome Phase3
JPT	104	1000 Genome Phase3
KHV	99	1000 Genome Phase3
LWK	99	1000 Genome Phase3
MSL	85	1000 Genome Phase3
MXL	64	1000 Genome Phase3
PEL	85	1000 Genome Phase3
PJL	96	1000 Genome Phase3
PUR	104	1000 Genome Phase3
STU	102	1000 Genome Phase3
TSI	107	1000 Genome Phase3
YRI	108	1000 Genome Phase3
