# Supplementary material for: Ancestry-related distribution of Runs of homozygosity and functional variants in Qatari population
Source: BMC Genom Data. 2022 Sep 21;23:73. doi: 10.1186/s12863-022-01087-1 (PMC9490902; doi:10.1186/s12863-022-01087-1)
Supplement: Supplementary file 6 — Additional file 6: Table S5. Level of diversity of low deleterious and high deleterious variants. [file 12863_2022_1087_MOESM6_ESM.xlsx]

## Sheet: Sheet1
Table S5: Level of diversity of low deleterious and high deleterious variants
Median of allele frequencies	Cluster 1	Cluster 2	Cluster 3	Total number of variants
CADD>=25 High deleteriousness	0.0722	0.0909	0.0787	66
CADD<=5 Low deleteriousness	0.0692	0.113	0.089	84
Ratio High deleteriousness/Low deleteriousness	1.04	0.8	0.88
